# Supplementary material for: Transient efficacy of buparvaquone against the US isolate of Theileria orientalis Ikeda genotype in sub-clinically infected cattle
Source: Front Vet Sci. 2024 Jul 26;11:1421710. doi: 10.3389/fvets.2024.1421710 (PMC11310158; doi:10.3389/fvets.2024.1421710)
Supplement: Supplementary file 1 [file Table_1.XLSX]

## Sheet: CBC
Total White Blood Cells	week -1	week 0	week 1	week 2	week 3	week 4	week 5	week 6	week 7	week 8	week 9	week 10	week 11	week 12	week 13	week 14	week 15	week 16	week 17	week 18	week 19	week 20
CTRL#1	12.2	13.59	10.88	11.04	9.49	12.2	12.41	9.15	10.27	10.28	10.15	10.31	10.42	9.79	9.33	10.1	9.04	9.54	8.91	9.03	10	9.37
CTRL#2	7.38	7.59	7.33	7.96	7.82	7.94	8.49	8.32	7.94	7.32	7.74	7.63	7.71	6.82	6.85	6.99	6.88	6.27	6.78	6.7	6.71	6.88
CTRL#3	9.58	11.47	10.94	12.87	11.44	11.78	11.85	10.75	12.43	12.93	13.33	11.7	7.72	12.05	12	12.21	11.77	11.2	13.23	12.21	13.28	12.08
BPQ2.5#1	9.04	10.1	11.35	8.61	9.54	9.45	10.34	9.66	9.24	9.16	9.51	8.74	8.27	8.9	10.36	9.4	11.14	5.43	10.41	9.46	8.54	7.82
BPQ2.5#2	9.99	9.32	8.97	9.57	8.77	7.89	7.64	7.5	8.29	7.66	7.38	7.62	7.49	8.29	7.28	8.02	7.82	8.02	7.78	8.52	8.45	8.52
BPQ2.5#3	8.05	7.13	7.5	7.94	7.19	10.07	6.88	5.73	6.94	8.19	7.3	7.06	7.88	7.53	8.27	8.25	7.93	8.49	7.36	7.91	8.29	7.09
BPQ2.5#4	9.26	8.03	9.05	8.29	8.29	9.5	7.65	7.96	8.61	7.67	8.52	8.2	8.4	7.89	7.86	8.29	7.64	9.08	8.37	9.08	7.91	9.59
BPQ2.5#5	8.26	8.4	7.32	8.08	8.08	10.02	9.62	10	8.32	9.38	9.09	8.69	9.73	8.71	8.9	9.3	8.84	8.59	9.26	8.59	8.21	9.15
BPQ2.5#6	11.25	10.58	13.59	11.34	11.25	11.98	10.87	12.34	11.79	10.97	10.17	10.97	10.22	9.87	10.72	10.97	11.2	11	10.17	9.92	10.5	10.57
BPQ6#1	6.45	5.46	6.91	6.44	6.7	7.49	6.36	7.07	6.13	6.49	5.99	6.65	5.1	6.38	7.37	6.87	7.75	7.4	7.28	7.34	8.22	9.34
BPQ6#2	11.92	11.11	11.6	10.98	10.97	11.55	11.51	11.17	8.21	9.68	14.62	9.64	8.43	9.55	12.07	10.37	11.78	10.13	10.71	11.81	11.78	12.14
BPQ6#3	13.27	12.97	13.77	14.47	11.2	12.08	7.8	13	11.82	13.06	11.91	9.84	10.76	12.55	11.62	12.39	11.45	11.08	11.06	12.85	12.91	12.91
Neutrophils	week -1	week 0	week 1	week 2	week 3	week 4	week 5	week 6	week 7	week 8	week 9	week 10	week 11	week 12	week 13	week 14	week 15	week 16	week 17	week 18	week 19	week 20
CTRL#1	2.62	4.44	2.79	2.62	1.95	2.62	3.67	2.3	2.37	2.42	2.56	2.88	2.89	2.64	2.25	3.34	2.21	2.14	1.79	1.92	3.94	2.95
CTRL#2	1.45	0.98	1	0.97	0.91	1.12	1.48	1.49	1.47	1.6	1.54	1.68	1.42	1.08	1.15	1.18	1.3	1.24	1	1.17	1.01	1.25
CTRL#3	2.26	1.57	1.33	2.19	2.73	1.83	2.39	1.95	3.19	4.16	3.9	2.76	2.07	4.08	3.03	3.52	2.53	2.56	2.2	2.2	3.64	4.86
BPQ2.5#1	1.87	2.61	3.9	2.05	2.23	2.39	2.93	2.49	2.21	3.95	2.45	1.98	1.74	1.98	1.95	2.35	2.96	1.35	3.41	2.12	2	1.29
BPQ2.5#2	2.5	1.88	1.61	2.38	2.43	1.61	2.02	1.81	2.36	2.01	1.15	3.15	2.18	2.54	1.17	1.69	1.63	1.62	1.47	1.68	1.72	1.68
BPQ2.5#3	1.62	1.59	1.8	1.4	1.72	3.09	1.56	0.85	1.2	1.68	1.49	1.81	1.38	1.34	1.71	1.71	2	3.16	1.06	1.74	1.68	1.13
BPQ2.5#4	2.87	1.3	1.44	1.37	1.93	2.31	1.84	1.87	2.27	1.72	2.2	2.38	2.08	1.63	1.83	1.67	1.7	2.2	2.21	2.2	1.57	1.85
BPQ2.5#5	1.84	2.09	2.99	2.46	1.96	2.96	2.23	3.5	1.69	1.55	2.23	2.66	2.32	1.57	2.53	2.52	2.46	2.06	2.49	2.06	2.02	2.05
BPQ2.5#6	2.89	2.08	4.58	2.91	3.22	3.24	1.58	2.68	2.88	2.2	2.14	2.26	1.96	2.5	2.54	2.34	3.03	2.39	2.02	2.54	2.4	2.65
BPQ6#1	1.49	0.86	1.99	0.98	1.43	1.76	0.8	1.2	0.97	1.74	1.46	1.53	0.47	1.57	2.27	2.13	1.81	2.13	1.82	1.64	2.21	2.94
BPQ6#2	3.3	2.47	3.5	1.73	2.57	2.9	4.68	2.63	3.47	2.47	7.67	1.94	1.4	2.82	4.03	2.17	3.36	2.53	2.16	3.24	2.94	3
BPQ6#3	3.52	2.74	4.94	2.96	2.86	2.52	1.58	2.7	2.55	3.13	2.4	1.63	3.87	2.61	2.63	2.59	2.43	2.45	2.18	2.86	3.66	3.66
Monocyte	week -1	week 0	week 1	week 2	week 3	week 4	week 5	week 6	week 7	week 8	week 9	week 10	week 11	week 12	week 13	week 14	week 15	week 16	week 17	week 18	week 19	week 20
CTRL#1	1.4	1.19	0.82	0.76	0.63	1.4	0.95	0.89	0.8	0.93	0.85	0.73	0.69	0.64	0.64	0.65	0.78	0.83	0.88	0.89	0.88	0.62
CTRL#2	0.58	0.72	0.73	0.57	0.58	0.52	0.53	0.5	0.59	0.45	0.46	0.45	0.47	0.47	0.51	0.43	0.44	0.46	0.59	0.58	0.59	0.45
CTRL#3	0.66	0.71	0.71	0.78	0.72	0.54	0.48	0.56	0.6	0.63	0.62	0.54	0.38	0.4	0.52	0.62	0.6	0.61	1.19	0.59	0.72	0.41
BPQ2.5#1	0.72	0.51	0.58	0.36	0.4	0.47	0.73	0.8	0.42	0.47	0.41	0.52	0.49	0.47	0.68	0.52	0.51	0.31	0.7	0.74	0.58	0.61
BPQ2.5#2	0.77	0.97	0.72	0.55	0.58	0.5	0.54	0.48	0.55	0.47	0.58	0.49	0.35	0.44	0.49	0.58	0.66	0.66	0.62	0.55	0.64	0.55
BPQ2.5#3	0.6	0.56	0.41	0.39	0.36	0.49	0.35	0.46	0.53	0.49	0.51	0.44	0.43	0.48	0.52	0.5	0.45	0.6	0.63	0.69	0.66	0.54
BPQ2.5#4	0.75	0.73	0.66	0.53	0.51	0.61	0.52	0.5	0.5	0.54	0.5	0.58	0.6	0.5	0.5	0.53	0.48	0.64	0.6	0.64	0.76	0.7
BPQ2.5#5	0.58	0.67	0.59	0.44	0.55	0.63	0.52	0.45	0.5	0.54	0.55	0.48	0.56	0.5	0.62	0.62	0.45	0.65	0.6	0.65	0.45	0.58
BPQ2.5#6	0.7	0.75	0.98	0.66	0.62	0.91	0.81	0.74	0.65	0.74	0.62	0.56	0.68	0.6	0.8	0.72	0.65	0.71	0.7	0.55	0.57	0.55
BPQ6#1	0.38	0.44	0.48	0.53	0.55	0.5	0.61	0.53	0.48	0.42	0.57	0.58	0.49	0.63	0.61	0.58	0.69	0.61	0.69	0.67	0.74	0.73
BPQ6#2	0.54	0.55	0.73	0.63	0.67	0.7	0.67	0.57	0.55	0.58	1.15	0.8	1.08	0.82	1.23	0.82	0.86	0.94	0.87	0.83	1.02	0.93
BPQ6#3	0.6	0.61	0.84	0.6	0.67	0.7	0.68	0.72	0.66	0.67	0.7	0.7	0.41	0.92	0.64	0.7	0.6	0.61	0.77	0.69	0.99	0.99
Lymphocytes	week -1	week 0	week 1	week 2	week 3	week 4	week 5	week 6	week 7	week 8	week 9	week 10	week 11	week 12	week 13	week 14	week 15	week 16	week 17	week 18	week 19	week 20
CTRL#1	8.01	7.83	7.16	7.46	6.75	8.01	7.68	5.74	7.03	6.65	6.62	6.64	6.73	6.43	6.15	5.96	5.94	6.38	6.17	6.15	5.11	5.7
CTRL#2	5.33	5.84	5.58	6.37	6.29	6.27	6.43	6.29	5.83	5.25	5.71	5.47	5.79	5.25	5.14	5.35	5.11	4.54	5.08	4.94	5.1	5.17
CTRL#3	6.65	9.15	8.87	9.87	7.96	9.38	8.95	8.21	8.59	8.08	8.75	8.36	5.22	7.54	8.42	8.04	8.61	8.01	9.82	9.37	8.89	6.77
BPQ2.5#1	6.43	6.96	6.84	6.17	6.86	6.57	6.56	6.04	6.6	4.72	6.62	6.22	6.03	6.41	7.7	6.51	7.65	3.76	6.27	6.58	5.95	5.91
BPQ2.5#2	6.68	6.24	6.55	6.32	5.5	5.7	5.02	5.13	5.3	5.03	5.59	3.93	4.93	5.19	5.31	5.68	5.44	5.69	5.61	6.23	6.05	6.23
BPQ2.5#3	5.78	4.95	5.25	6.07	5.07	6.48	4.95	4.38	5.18	5.98	5.27	4.77	6.04	5.68	6.02	5.99	5.47	4.72	5.64	5.44	5.77	5.4
BPQ2.5#4	5.38	5.92	6.86	6.31	5.77	6.5	5.2	5.43	5.57	5.29	5.64	5.07	5.56	5.57	5.42	5.92	5.3	6.01	5.36	6.01	5.39	6.85
BPQ2.5#5	5.78	5.61	5.72	5.15	5.54	6.4	6.85	6	6.1	7.26	6.28	5.48	6.79	6.58	5.63	6.13	5.91	5.86	6.16	5.86	5.7	6.43
BPQ2.5#6	7.62	7.71	7.93	7.69	7.35	7.79	8.42	8.15	8.04	7.84	7.33	8.06	7.54	6.73	7.3	7.8	7.46	7.81	7.4	6.75	7.42	7.3
BPQ6#1	4.54	4.13	4.39	4.61	4.6	5.08	4.9	5.16	4.59	4.29	3.91	4.47	4.06	4.12	4.4	3.8	5.2	4.63	4.67	4.89	5.19	5.52
BPQ6#2	8.05	8.04	7.24	8.23	7.38	7.84	6.08	7.92	4.15	6.6	5.69	6.84	5.88	5.87	6.6	7.2	7.3	6.57	7.31	7.38	7.62	7.65
BPQ6#3	9.05	9.24	7.83	10.28	9.68	8.77	5.51	9.51	8.58	9.23	8.79	7.44	6.41	8.97	8.29	8.89	8.34	7.97	8.06	9.2	8.21	8.21

## Sheet: Chem
BUN (10 - 25 mg/dL)	week -1	week 0	week 1	week 2	week 3	week 4	week 5	week 6	week 7	week 8	week 9	week 10	week 11	week 12	week 13	week 14	week 15	week 16	week 17	week 18	week 19	week 20
c320	11	11	12	12	11	12
c337	10	11	11	11	13	13
c344	14	11	10	11	12	14
c329	11	12	12	9	10	13
c340	13	15	9		13	13
c347	9	10	13	8		10
c308	13	10	10			11
c339	9	14	9	9	13	11
c353	11	11	6	7	13	10
c330	10	12	11	9	9	11
c331	10	11		8	12	12
c349	11	10	12	7	10	10
BUN (10 - 25 mg/dL)	week -1	week 0	week 1	week 2	week 3	week 4	week 5	week 6	week 7	week 8	week 9	week 10	week 11	week 12	week 13	week 14	week 15	week 16	week 17	week 18	week 19	week 20
mean CTRL	11.6667	11	11	11.3333	12	13	#DIV/0!	#DIV/0!	#DIV/0!	#DIV/0!	#DIV/0!	#DIV/0!	#DIV/0!	#DIV/0!	#DIV/0!	#DIV/0!	#DIV/0!	#DIV/0!	#DIV/0!	#DIV/0!	#DIV/0!	#DIV/0!
mean 2.5	11	12	9.83333	8.25	12.25	11.3333	#DIV/0!	#DIV/0!	#DIV/0!	#DIV/0!	#DIV/0!	#DIV/0!	#DIV/0!	#DIV/0!	#DIV/0!	#DIV/0!	#DIV/0!	#DIV/0!	#DIV/0!	#DIV/0!	#DIV/0!	#DIV/0!
mean 6	10.3333	11	11.5	8	10.3333	11	#DIV/0!	#DIV/0!	#DIV/0!	#DIV/0!	#DIV/0!	#DIV/0!	#DIV/0!	#DIV/0!	#DIV/0!	#DIV/0!	#DIV/0!	#DIV/0!	#DIV/0!	#DIV/0!	#DIV/0!	#DIV/0!
StDev CTRL	2.08167	0	1	0.57735	1	1	#DIV/0!	#DIV/0!	#DIV/0!	#DIV/0!	#DIV/0!	#DIV/0!	#DIV/0!	#DIV/0!	#DIV/0!	#DIV/0!	#DIV/0!	#DIV/0!	#DIV/0!	#DIV/0!	#DIV/0!	#DIV/0!
StDev 2.5	1.78885	2.09762	2.48328	0.957427	1.5	1.36626	#DIV/0!	#DIV/0!	#DIV/0!	#DIV/0!	#DIV/0!	#DIV/0!	#DIV/0!	#DIV/0!	#DIV/0!	#DIV/0!	#DIV/0!	#DIV/0!	#DIV/0!	#DIV/0!	#DIV/0!	#DIV/0!
StDev 6	0.57735	1	0.707107	1	1.52753	1	#DIV/0!	#DIV/0!	#DIV/0!	#DIV/0!	#DIV/0!	#DIV/0!	#DIV/0!	#DIV/0!	#DIV/0!	#DIV/0!	#DIV/0!	#DIV/0!	#DIV/0!	#DIV/0!	#DIV/0!	#DIV/0!
p value
WBC (2.71-17.76 K/ul)	week -1	week 0	week 1	week 2	week 3	week 4	week 5	week 6	week 7	week 8	week 9	week 10	week 11	week 12	week 13	week 14	week 15	week 16	week 17	week 18	week 19	week 20
c320	12.2	13.59	10.88	11.04	9.49	12.2	12.41	9.15	10.27	10.28	10.15	10.31	10.42	9.79	9.33	10.1	9.04	9.54	8.91	9.03	10	9.37
c337	7.38	7.59	7.33	7.96	7.82	7.94	8.49	8.32	7.94	7.32	7.74	7.63	7.71	6.82	6.85	6.99	6.88	6.27	6.78	6.7	6.71	6.88
c344	9.58	11.47	10.94	12.87	11.44	11.78	11.85	10.75	12.43	12.93	13.33	11.7	7.72	12.05	12	12.21	11.77	11.2	13.23	12.21	13.28	12.08
c329	9.04	10.1	11.35	8.61	9.54	9.45	10.34	9.66	9.24	9.16	9.51	8.74	8.27	8.9	10.36	9.4	11.14	5.43	10.41	9.46	8.54	7.82
c340	9.99	9.32	8.97	9.57	8.77	7.89	7.64	7.5	8.29	7.66	7.38	7.62	7.49	8.29	7.28	8.02	7.82	8.02	7.78	8.52	8.45	8.52
c347	8.05	7.13	7.5	7.94	7.19	10.07	6.88	5.73	6.94	8.19	7.3	7.06	7.88	7.53	8.27	8.25	7.93	8.49	7.36	7.91	8.29	7.09
c308	9.26	8.03	9.05	8.29	8.29	9.5	7.65	7.96	8.61	7.67	8.52	8.2	8.4	7.89	7.86	8.29	7.64	9.08	8.37	9.08	7.91	9.59
c339	8.26	8.4	7.32	8.08	8.08	10.02	9.62	10	8.32	9.38	9.09	8.69	9.73	8.71	8.9	9.3	8.84	8.59	9.26	8.59	8.21	9.15
c353	11.25	10.58	13.59	11.34	11.25	11.98	10.87	12.34	11.79	10.97	10.17	10.97	10.22	9.87	10.72	10.97	11.2	11	10.17	9.92	10.5	10.57
c330	6.45	5.46	6.91	6.44	6.7	7.49	6.36	7.07	6.13	6.49	5.99	6.65	5.1	6.38	7.37	6.87	7.75	7.4	7.28	7.34	8.22	9.34
c331	11.92	11.11	11.6	10.98	10.97	11.55	11.51	11.17	8.21	9.68	14.62	9.64	8.43	9.55	12.07	10.37	11.78	10.13	10.71	11.81	11.78	12.14
c349	13.27	12.97	13.77	14.47	11.2	12.08	7.8	13	11.82	13.06	11.91	9.84	10.76	12.55	11.62	12.39	11.45	11.08	11.06	12.85	12.91	12.91
WBC (2.71-17.76 K/ul)	week -1	week 0	week 1	week 2	week 3	week 4	week 5	week 6	week 7	week 8	week 9	week 10	week 11	week 12	week 13	week 14	week 15	week 16	week 17	week 18	week 19	week 20
mean CTRL	9.72	10.8833	9.71667	10.6233	9.58333	10.64	10.9167	9.40667	10.2133	10.1767	10.4067	9.88	8.61667	9.55333	9.39333	9.76667	9.23	9.00333	9.64	9.31333	9.99667	9.44333
mean 2.5	9.30833	8.92667	9.63	8.97167	8.85333	9.81833	8.83333	8.865	8.865	8.83833	8.66167	8.54667	8.665	8.53167	8.89833	9.03833	9.095	8.435	8.89167	8.91333	8.65	8.79
mean 6	10.5467	9.84667	10.76	10.63	9.62333	10.3733	8.55667	10.4133	8.72	9.74333	10.84	8.71	8.09667	9.49333	10.3533	9.87667	10.3267	9.53667	9.68333	10.6667	10.97	11.4633
StDev CTRL	2.41305	3.04272	2.06713	2.48138	1.8118	2.34768	2.12013	1.23517	2.24554	2.80643	2.80382	2.06879	1.56174	2.62302	2.57558	2.62592	2.45053	2.50843	3.28638	2.76591	3.285	2.60078
StDev 2.5	1.1825	1.30953	2.42012	1.29784	1.40745	1.32154	1.65389	2.30245	1.6183	1.27395	1.15716	1.35052	1.07474	0.828503	1.3818	1.10897	1.66	1.80136	1.25929	0.721933	0.932245	1.25234
StDev 6	3.61146	3.91114	3.50629	4.02643	2.53429	2.51106	2.65707	3.03655	2.87908	3.28546	4.41338	1.78681	2.84469	3.08539	2.59342	2.79287	2.23755	1.9104	2.08869	2.92753	2.44767	1.87873
p value
Neutrophil (0.68-6.94 K/ul)	week -1	week 0	week 1	week 2	week 3	week 4	week 5	week 6	week 7	week 8	week 9	week 10	week 11	week 12	week 13	week 14	week 15	week 16	week 17	week 18	week 19	week 20
c320	2.62	4.44	2.79	2.62	1.95	2.62	3.67	2.3	2.37	2.42	2.56	2.88	2.89	2.64	2.25	3.34	2.21	2.14	1.79	1.92	3.94	2.95
c337	1.45	0.98	1	0.97	0.91	1.12	1.48	1.49	1.47	1.6	1.54	1.68	1.42	1.08	1.15	1.18	1.3	1.24	1	1.17	1.01	1.25
c344	2.26	1.57	1.33	2.19	2.73	1.83	2.39	1.95	3.19	4.16	3.9	2.76	2.07	4.08	3.03	3.52	2.53	2.56	2.2	2.2	3.64	4.86
c329	1.87	2.61	3.9	2.05	2.23	2.39	2.93	2.49	2.21	3.95	2.45	1.98	1.74	1.98	1.95	2.35	2.96	1.35	3.41	2.12	2	1.29
c340	2.5	1.88	1.61	2.38	2.43	1.61	2.02	1.81	2.36	2.01	1.15	3.15	2.18	2.54	1.17	1.69	1.63	1.62	1.47	1.68	1.72	1.68
c347	1.62	1.59	1.8	1.4	1.72	3.09	1.56	0.85	1.2	1.68	1.49	1.81	1.38	1.34	1.71	1.71	2	3.16	1.06	1.74	1.68	1.13
c308	2.87	1.3	1.44	1.37	1.93	2.31	1.84	1.87	2.27	1.72	2.2	2.38	2.08	1.63	1.83	1.67	1.7	2.2	2.21	2.2	1.57	1.85
c339	1.84	2.09	2.99	2.46	1.96	2.96	2.23	3.5	1.69	1.55	2.23	2.66	2.32	1.57	2.53	2.52	2.46	2.06	2.49	2.06	2.02	2.05
c353	2.89	2.08	4.58	2.91	3.22	3.24	1.58	2.68	2.88	2.2	2.14	2.26	1.96	2.5	2.54	2.34	3.03	2.39	2.02	2.54	2.4	2.65
c330	1.49	0.86	1.99	0.98	1.43	1.76	0.8	1.2	0.97	1.74	1.46	1.53	0.47	1.57	2.27	2.13	1.81	2.13	1.82	1.64	2.21	2.94
c331	3.3	2.47	3.5	1.73	2.57	2.9	4.68	2.63	3.47	2.47	7.67	1.94	1.4	2.82	4.03	2.17	3.36	2.53	2.16	3.24	2.94	3
c349	3.52	2.74	4.94	2.96	2.86	2.52	1.58	2.7	2.55	3.13	2.4	1.63	3.87	2.61	2.63	2.59	2.43	2.45	2.18	2.86	3.66	3.66
Neutrophil (0.68-6.94 K/ul)	week -1	week 0	week 1	week 2	week 3	week 4	week 5	week 6	week 7	week 8	week 9	week 10	week 11	week 12	week 13	week 14	week 15	week 16	week 17	week 18	week 19	week 20
mean CTRL	2.11	2.33	1.70667	1.92667	1.86333	1.85667	2.51333	1.91333	2.34333	2.72667	2.66667	2.44	2.12667	2.6	2.14333	2.68	2.01333	1.98	1.66333	1.76333	2.86333	3.02
mean 2.5	2.265	1.925	2.72	2.095	2.24833	2.6	2.02667	2.2	2.10167	2.185	1.94333	2.37333	1.94333	1.92667	1.955	2.04667	2.29667	2.13	2.11	2.05667	1.89833	1.775
mean 6	2.77	2.02333	3.47667	1.89	2.28667	2.39333	2.35333	2.17667	2.33	2.44667	3.84333	1.7	1.91333	2.33333	2.97667	2.29667	2.53333	2.37	2.05333	2.58	2.93667	3.2
StDev CTRL	0.59925	1.85097	0.952593	0.85594	0.91309	0.750355	1.1002	0.406243	0.86031	1.30726	1.18361	0.660908	0.736637	1.5004	0.944528	1.30215	0.638148	0.674389	0.609945	0.532572	1.61203	1.80602
StDev 2.5	0.559384	0.452847	1.31467	0.614711	0.536858	0.614427	0.511768	0.904212	0.582251	0.896722	0.505635	0.483804	0.339274	0.503415	0.522446	0.396114	0.615294	0.63353	0.820317	0.316333	0.304658	0.549026
StDev 6	1.11396	1.01648	1.47514	0.99965	0.755932	0.58046	2.05235	0.846542	1.26444	0.695294	3.34715	0.213776	1.75717	0.669353	0.929803	0.25482	0.78015	0.21166	0.20232	0.835943	0.725006	0.3995
p value
Lymph (1.2-10.62 K/ul)	week -1	week 0	week 1	week 2	week 3	week 4	week 5	week 6	week 7	week 8	week 9	week 10	week 11	week 12	week 13	week 14	week 15	week 16	week 17	week 18	week 19	week 20
c320	8.01	7.83	7.16	7.46	6.75	8.01	7.68	5.74	7.03	6.65	6.62	6.64	6.73	6.43	6.15	5.96	5.94	6.38	6.17	6.15	5.11	5.7
c337	5.33	5.84	5.58	6.37	6.29	6.27	6.43	6.29	5.83	5.25	5.71	5.47	5.79	5.25	5.14	5.35	5.11	4.54	5.08	4.94	5.1	5.17
c344	6.65	9.15	8.87	9.87	7.96	9.38	8.95	8.21	8.59	8.08	8.75	8.36	5.22	7.54	8.42	8.04	8.61	8.01	9.82	9.37	8.89	6.77
c329	6.43	6.96	6.84	6.17	6.86	6.57	6.56	6.04	6.6	4.72	6.62	6.22	6.03	6.41	7.7	6.51	7.65	3.76	6.27	6.58	5.95	5.91
c340	6.68	6.24	6.55	6.32	5.5	5.7	5.02	5.13	5.3	5.03	5.59	3.93	4.93	5.19	5.31	5.68	5.44	5.69	5.61	6.23	6.05	6.23
c347	5.78	4.95	5.25	6.07	5.07	6.48	4.95	4.38	5.18	5.98	5.27	4.77	6.04	5.68	6.02	5.99	5.47	4.72	5.64	5.44	5.77	5.4
c308	5.38	5.92	6.86	6.31	5.77	6.5	5.2	5.43	5.57	5.29	5.64	5.07	5.56	5.57	5.42	5.92	5.3	6.01	5.36	6.01	5.39	6.85
c339	5.78	5.61	5.72	5.15	5.54	6.4	6.85	6	6.1	7.26	6.28	5.48	6.79	6.58	5.63	6.13	5.91	5.86	6.16	5.86	5.7	6.43
c353	7.62	7.71	7.93	7.69	7.35	7.79	8.42	8.15	8.04	7.84	7.33	8.06	7.54	6.73	7.3	7.8	7.46	7.81	7.4	6.75	7.42	7.3
c330	4.54	4.13	4.39	4.61	4.6	5.08	4.9	5.16	4.59	4.29	3.91	4.47	4.06	4.12	4.4	3.8	5.2	4.63	4.67	4.89	5.19	5.52
c331	8.05	8.04	7.24	8.23	7.38	7.84	6.08	7.92	4.15	6.6	5.69	6.84	5.88	5.87	6.6	7.2	7.3	6.57	7.31	7.38	7.62	7.65
c349	9.05	9.24	7.83	10.28	9.68	8.77	5.51	9.51	8.58	9.23	8.79	7.44	6.41	8.97	8.29	8.89	8.34	7.97	8.06	9.2	8.21	8.21
Lymph (1.2-10.62 K/ul)	week -1	week 0	week 1	week 2	week 3	week 4	week 5	week 6	week 7	week 8	week 9	week 10	week 11	week 12	week 13	week 14	week 15	week 16	week 17	week 18	week 19	week 20
mean CTRL	6.66333	7.60667	7.20333	7.9	7	7.88667	7.68667	6.74667	7.15	6.66	7.02667	6.82333	5.91333	6.40667	6.57	6.45	6.55333	6.31	7.02333	6.82	6.36667	5.88
mean 2.5	6.27833	6.23167	6.525	6.285	6.015	6.57333	6.16667	5.855	6.13167	6.02	6.12167	5.58833	6.14833	6.02667	6.23	6.33833	6.205	5.64167	6.07333	6.145	6.04667	6.35333
mean 6	7.21333	7.13667	6.48667	7.70667	7.22	7.23	5.49667	7.53	5.77333	6.70667	6.13	6.25	5.45	6.32	6.43	6.63	6.94667	6.39	6.68	7.15667	7.00667	7.12667
StDev CTRL	1.34005	1.66626	1.64543	1.79101	0.862612	1.55866	1.26001	1.29678	1.38391	1.41503	1.56027	1.4537	0.762518	1.14518	1.67985	1.41035	1.82883	1.73606	2.48255	2.28974	2.18528	0.815046
StDev 2.5	0.810936	0.984102	0.944431	0.815297	0.887711	0.676333	1.37322	1.28095	1.0747	1.26922	0.771166	1.42887	0.917026	0.628734	1.02102	0.766692	1.0672	1.36217	0.737229	0.481446	0.710399	0.673696
StDev 6	2.36855	2.67208	1.83957	2.871	2.54378	1.91914	0.590113	2.20107	2.44058	2.47173	2.46957	1.57045	1.2326	2.45611	1.95056	2.59243	1.59954	1.67726	1.78065	2.16366	1.6007	1.41931
p value
Monocyte (0.02-2.17 K/ul)	week -1	week 0	week 1	week 2	week 3	week 4	week 5	week 6	week 7	week 8	week 9	week 10	week 11	week 12	week 13	week 14	week 15	week 16	week 17	week 18	week 19	week 20
c320	1.4	1.19	0.82	0.76	0.63	1.4	0.95	0.89	0.8	0.93	0.85	0.73	0.69	0.64	0.64	0.65	0.78	0.83	0.88	0.89	0.88	0.62
c337	0.58	0.72	0.73	0.57	0.58	0.52	0.53	0.5	0.59	0.45	0.46	0.45	0.47	0.47	0.51	0.43	0.44	0.46	0.59	0.58	0.59	0.45
c344	0.66	0.71	0.71	0.78	0.72	0.54	0.48	0.56	0.6	0.63	0.62	0.54	0.38	0.4	0.52	0.62	0.6	0.61	1.19	0.59	0.72	0.41
c329	0.72	0.51	0.58	0.36	0.4	0.47	0.73	0.8	0.42	0.47	0.41	0.52	0.49	0.47	0.68	0.52	0.51	0.31	0.7	0.74	0.58	0.61
c340	0.77	0.97	0.72	0.55	0.58	0.5	0.54	0.48	0.55	0.47	0.58	0.49	0.35	0.44	0.49	0.58	0.66	0.66	0.62	0.55	0.64	0.55
c347	0.6	0.56	0.41	0.39	0.36	0.49	0.35	0.46	0.53	0.49	0.51	0.44	0.43	0.48	0.52	0.5	0.45	0.6	0.63	0.69	0.66	0.54
c308	0.75	0.73	0.66	0.53	0.51	0.61	0.52	0.5	0.5	0.54	0.5	0.58	0.6	0.5	0.5	0.53	0.48	0.64	0.6	0.64	0.76	0.7
c339	0.58	0.67	0.59	0.44	0.55	0.63	0.52	0.45	0.5	0.54	0.55	0.48	0.56	0.5	0.62	0.62	0.45	0.65	0.6	0.65	0.45	0.58
c353	0.7	0.75	0.98	0.66	0.62	0.91	0.81	0.74	0.65	0.74	0.62	0.56	0.68	0.6	0.8	0.72	0.65	0.71	0.7	0.55	0.57	0.55
c330	0.38	0.44	0.48	0.53	0.55	0.5	0.61	0.53	0.48	0.42	0.57	0.58	0.49	0.63	0.61	0.58	0.69	0.61	0.69	0.67	0.74	0.73
c331	0.54	0.55	0.73	0.63	0.67	0.7	0.67	0.57	0.55	0.58	1.15	0.8	1.08	0.82	1.23	0.82	0.86	0.94	0.87	0.83	1.02	0.93
c349	0.6	0.61	0.84	0.6	0.67	0.7	0.68	0.72	0.66	0.67	0.7	0.7	0.41	0.92	0.64	0.7	0.6	0.61	0.77	0.69	0.99	0.99
Monocyte (0.02-2.17 K/ul)	week -1	week 0	week 1	week 2	week 3	week 4	week 5	week 6	week 7	week 8	week 9	week 10	week 11	week 12	week 13	week 14	week 15	week 16	week 17	week 18	week 19	week 20
mean CTRL	0.88	0.873333	0.753333	0.703333	0.643333	0.82	0.653333	0.65	0.663333	0.67	0.643333	0.573333	0.513333	0.503333	0.556667	0.566667	0.606667	0.633333	0.886667	0.686667	0.73	0.493333
mean 2.5	0.686667	0.698333	0.656667	0.488333	0.503333	0.601667	0.578333	0.571667	0.525	0.541667	0.528333	0.511667	0.518333	0.498333	0.601667	0.578333	0.533333	0.595	0.641667	0.636667	0.61	0.588333
mean 6	0.506667	0.533333	0.683333	0.586667	0.63	0.633333	0.653333	0.606667	0.563333	0.556667	0.806667	0.693333	0.66	0.79	0.826667	0.7	0.716667	0.72	0.776667	0.73	0.916667	0.883333
StDev CTRL	0.452106	0.274287	0.0585947	0.115902	0.070946	0.502394	0.258134	0.21	0.118462	0.242487	0.196044	0.142945	0.159478	0.123423	0.0723418	0.119304	0.170098	0.1861	0.300056	0.176163	0.145258	0.111505
StDev 2.5	0.0789092	0.163024	0.189596	0.112679	0.102892	0.164975	0.16558	0.155746	0.0755645	0.102258	0.0730525	0.0523132	0.119569	0.0545588	0.122706	0.0820772	0.0968848	0.144049	0.0466548	0.0758068	0.103923	0.0604704
StDev 6	0.113725	0.0862168	0.184481	0.051316	0.069282	0.11547	0.0378594	0.100167	0.0907377	0.126623	0.304357	0.110151	0.365923	0.147309	0.349619	0.12	0.132035	0.190526	0.090185	0.087178	0.153731	0.136137
p value
RBC 4.47 - 9.35 M/μL	week -1	week 0	week 1	week 2	week 3	week 4	week 5	week 6	week 7	week 8	week 9	week 10	week 11	week 12	week 13	week 14	week 15	week 16	week 17	week 18	week 19	week 20
c320	8.71	8.78	8.55	8.68	8.47	7.67	8.42	8.23	7.99	7.95	7.96	8.27	8.88	9.17	8.45	8.16	8.13	7.72	7.17	7.77	6.77	7.62
c337	8.65	8.49	7.49	7.38	7.19	7.27	8.42	8.14	7.5	7.74	7.69	7.83	7.81	7.97	8.27	7.79	7.89	7.53	7.39	7.51	7.5	7.45
c344	7.55	7.67	7.96	7.14	6.58	6.79	7.64	7.25	7.61	6.72	7.84	7.96	7.54	8.82	8.53	7.49	8.16	8.22	7.99	8.32	7.19	8.22
c329	7.09	7.45	7.71	6.88	7.72	7.52	8.32	8.44	8.47	8.22	7.93	7.31	7.81	6.77	7.47	7.65	7.63	6.61	6.56	6.4	5.97	6.17
c340	7.52	7.08	7.65	7.37	7.03	7.67	8.2	8.18	8.74	7.75	9.11	7.51	7.68	7.55	7.86	7.97	7.77	7.39	7.32	7.61	7.64	7.61
c347	7.38	7.78	7.35	7.67	7.47	7.54	8.12	6.25	7.36	8.23	7	7.25	7.49	6.95	7.55	7.65	7.12	7.04	7.17	6.6	6.62	6.9
c308	8.26	7.82	6.57	6.99	7.17	7.54	7.82	7.31	8.03	8.05	7.77	7.57	8.49	7.77	7.45	7.96	7.32	7.79	7.86	7.79	7.54	8.01
c339	7.94	5.59	5.59	5.93	6.25	6.34	6.64	6.63	6.38	6.56	7.43	6.59	7.21	6.7	6.81	6.42	6.76	6.27	6.54	6.27	6.77	6.11
c353	8.6	8.27	8.16	8.14	7.93	8.17	7.47	7.63	8.12	7.75	7.58	8.5	8.76	7.53	7.45	7.34	7.46	6.85	7.79	7.32	7.49	7.88
c330	6.22	5.92	5.97	5.89	5.76	6.21	6	5.89	6.35	6.19	5.62	6.17	5.97	6.02	6.23	6.37	6.4	6.74	6.81	6.67	6.62	6.97
c331	9.91	9.28	9.31	8.34	8.55	8.54	8.73	8.88	8.94	8.5	8.82	8.58	7.38	8	7.69	8.63	8.38	8.49	8	8.49	7.8	8.58
c349	8.87	7.83	7.6	8.18	7.86	8.07	8.1	7.28	7.03	8.12	7.46	7.22	7.56	7.69	7.78	7.13	7.36	8.47	7.33	8.16	7.53	7.53
RBC 4.47 - 9.35 M/μL	week -1	week 0	week 1	week 2	week 3	week 4	week 5	week 6	week 7	week 8	week 9	week 10	week 11	week 12	week 13	week 14	week 15	week 16	week 17	week 18	week 19	week 20
mean CTRL	8.30333	8.31333	8	7.73333	7.41333	7.24333	8.16	7.87333	7.7	7.47	7.83	8.02	8.07667	8.65333	8.41667	7.81333	8.06	7.82333	7.51667	7.86667	7.15333	7.76333
mean 2.5	7.79833	7.33167	7.17167	7.16333	7.26167	7.46333	7.76167	7.40667	7.85	7.76	7.80333	7.455	7.90667	7.21167	7.43167	7.49833	7.34333	6.99167	7.20667	6.99833	7.005	7.11333
mean 6	8.33333	7.67667	7.62667	7.47	7.39	7.60667	7.61	7.35	7.44	7.60333	7.3	7.32333	6.97	7.23667	7.23333	7.37667	7.38	7.9	7.38	7.77333	7.31667	7.69333
StDev CTRL	0.653095	0.575702	0.531131	0.828573	0.96459	0.440606	0.450333	0.541695	0.257099	0.657951	0.135277	0.226053	0.708684	0.617117	0.133167	0.335609	0.147986	0.356417	0.424421	0.413562	0.366379	0.404516
StDev 2.5	0.570979	0.941348	0.937111	0.75957	0.597609	0.603147	0.629108	0.856287	0.858231	0.625588	0.715421	0.619605	0.598019	0.458886	0.342369	0.577838	0.365659	0.544956	0.573399	0.65597	0.663227	0.846231
StDev 6	1.90264	1.68524	1.67016	1.37066	1.45317	1.23217	1.42944	1.49623	1.3428	1.23864	1.60599	1.20832	0.870689	1.065	0.870077	1.15001	0.990152	1.00464	0.596574	0.969656	0.61825	0.817333
p value
% Neutrophil		week 0	week 1	week 2	week 3	week 4	week 5	week 6	week 7	week 8	week 9	week 10	week 11	week 12	week 13	week 14	week 15	week 16	week 17	week 18	week 19	week 20
c320		32.7	25.7
c337
c344
c329
c340
c347
c308
c339
c353
c330
c331
c349
		week 0	week 1	week 2	week 3	week 4	week 5	week 6	week 7	week 8	week 9	week 10	week 11	week 12	week 13	week 14	week 15	week 16	week 17	week 18	week 19	week 20
mean CTRL
mean 2.5
mean 6
StDev CTRL
StDev 2.5
StDev 6
p value
% Lymphocyte		Day 0	Day 3	Day 7	Day 10	Day 14	Day 17	Day 21	Day 24	Day 28	Day 31	Day 35	Day 38	Day 42	Day 45	Day 49	Day 52	Day 56	Day 60
c320		57.6	65.8
c337
c344
c329
c340
c347
c308
c339
c353
c330
c331
c349
		Day 0	Day 3	Day 7	Day 10	Day 14	Day 17	Day 21	Day 24	Day 28	Day 31	Day 35	Day 38	Day 42	Day 45	Day 49	Day 52	Day 56	Day 60
mean CTRL
mean 2.5
mean 6
StDev CTRL
StDev 2.5
StDev 6
p value
% Monocyte		Day 0	Day 3	Day 7	Day 10	Day 14	Day 17	Day 21	Day 24	Day 28	Day 31	Day 35	Day 38	Day 42	Day 45	Day 49	Day 52	Day 56	Day 60
c320		8.8	7.5
c337
c344
c329
c340
c347
c308
c339
c353
c330
c331
c349
		Day 0	Day 3	Day 7	Day 10	Day 14	Day 17	Day 21	Day 24	Day 28	Day 31	Day 35	Day 38	Day 42	Day 45	Day 49	Day 52	Day 56	Day 60
mean CTRL
mean 2.5
mean 6
StDev CTRL
StDev 2.5
StDev 6
p value
